# Supplementary material for: Concurrent Chemoradiotherapy with Daily Low-Dose Carboplatin in Older Patients with Unresectable Locally Advanced Non-Small-Cell Lung Cancer: Clinical Outcomes and Prognostic Significance of Systemic Inflammation Markers
Source: Curr Oncol. 2026 Feb 25;33(3):135. doi: 10.3390/curroncol33030135 (PMC13026046; doi:10.3390/curroncol33030135)
Supplement: Supplementary file 1 [file curroncol-33-00135-s001.zip]

Archive with 1 entries (1 files):
- curroncol-4113302-supplementary.pdf
